# Supplementary material for: A disubstituted aniline probe for enhanced peroxidase-based proximal protein labelling
Source: RSC Chem Biol. 2025 Oct 8;6(12):1861–6. doi: 10.1039/d5cb00095e (PMC12571195; doi:10.1039/d5cb00095e)
Supplement: CB-006-D5CB00095E-s002 [file CB-006-D5CB00095E-s002.xlsx]

## Sheet: Pre-BP
Annotated Sequence	Modifications	MH+ [Da]
[-].mKWVTFISLLLLFSSAySR.[G]	N-Term(Prot)(Met-loss); Y17(BP)	2494.4
[-].mKWVTFISLLLLFSSAySRGVFR.[R]	N-Term(Prot)(Met-loss+Acetyl); Y17(BP)	2995.62
[K].DAFLGSFLyEySR.[R]	Y9(BP); Y11(BP)	2294.08
[K].DAFLGSFLyEYSR.[R]	Y9(BP)	1930.88
[K].DAFLGSFLYEySR.[R]	Y11(BP)	1930.89
[K].DAFLGSFLyEYSRR.[H]	Y9(BP)	2086.99
[K].DAFLGSFLYEySRR.[H]	Y11(BP)	2087.04
[K].DDPHAcySTVFDKLK.[H]	C6(Carbamidomethyl); Y7(BP)	2158.99
[K].DLGEEHFKGLVLIAFSQyLQQcPFDEHVK.[L]	Y18(BP); C22(Carbamidomethyl)	3810.85
[K].EccHGDLLEcADDRADLAKyIcDNQDTISSK.[L]	C2(Carbamidomethyl); C3(Carbamidomethyl); C10(Carbamidomethyl); Y20(BP); C22(Carbamidomethyl)	4035.68
[K].EyEATLEEccAK.[D]	Y2(BP); C9(Carbamidomethyl); C10(Carbamidomethyl)	1865.8
[K].EyEATLEEccAKDDPHAcySTVFDK.[L]	Y2(BP); C9(Carbamidomethyl); C10(Carbamidomethyl); C18(Carbamidomethyl); Y19(BP)	3764.57
[K].FWGKyLyEIARR.[H]	Y5(BP); Y7(BP)	2328.18
[K].FWGKyLYEIARR.[H]	Y5(BP)	1965.03
[K].HLVDEPQNLIKQNcDQFEKLGEyGFQNALIVR.[Y]	C14(Carbamidomethyl); Y23(BP)	4179.09
[K].KFWGKYLyEIAR.[R]	Y8(BP)	1937.01
[K].KFWGKyLyEIAR.[R]	Y6(BP); Y8(BP)	2300.2
[K].LGEyGFQNALIVR.[Y]	Y4(BP)	1842.97
[K].LGEyGFQNALIVRyTR.[K]	Y4(BP); Y14(BP)	2626.31
[K].LGEyGFQNALIVRYTRK.[V]	Y4(BP)	2391.25
[K].LGEYGFQNALIVRyTRK.[V]	Y14(BP)	2391.25
[K].NyQEAK.[D]	Y2(BP)	1115.51
[K].NyQEAKDAFLGSFLyEYSR.[R]	Y2(BP); Y15(BP)	3027.37
[K].NyQEAKDAFLGSFLYEYSR.[R]	Y2(BP)	2664.22
[K].NYQEAKDAFLGSFLYEySR.[R]	Y17(BP)	2664.22
[K].NYQEAKDAFLGSFLyEySR.[R]	Y15(BP); Y17(BP)	3027.45
[K].NYQEAKDAFLGSFLyEYSR.[R]	Y15(BP)	2664.22
[K].NyQEAKDAFLGSFLyEYSRR.[H]	Y2(BP); Y15(BP)	3183.53
[K].NYQEAKDAFLGSFLyEySRR.[H]	Y15(BP); Y17(BP)	3183.55
[K].SLHTLFGDELcKVASLRETyGDmADccEK.[Q]	C11(Carbamidomethyl); Y20(BP); M23(Oxidation); C26(Carbamidomethyl); C27(Carbamidomethyl)	3784.72
[K].SLHTLFGDELcKVASLRETyGDMADccEK.[Q]	C11(Carbamidomethyl); Y20(BP); C26(Carbamidomethyl); C27(Carbamidomethyl)	3768.67
[K].VASLRETyGDmADccEK.[Q]	Y8(BP); M11(Oxidation); C14(Carbamidomethyl); C15(Carbamidomethyl)	2384.03
[K].VASLRETyGDMADccEK.[Q]	Y8(BP); C14(Carbamidomethyl); C15(Carbamidomethyl)	2368.01
[K].VASLRETyGDMADccEKQEPER.[N]	Y8(BP); C14(Carbamidomethyl); C15(Carbamidomethyl)	3007.33
[K].WVTFISLLLLFSSAySR.[G]	Y15(BP)	2366.27
[K].WVTFISLLLLFSSAySRGVFRR.[D]	Y15(BP)	2981.57
[K].yIcDNQDTISSK.[L]	Y1(BP); C3(Carbamidomethyl)	1806.82
[K].yIcDNQDTISSKLK.[E]	Y1(BP); C3(Carbamidomethyl)	2047.95
[K].yIcDNQDTISSKLKEccDKPLLEK.[S]	Y1(BP); C3(Carbamidomethyl); C16(Carbamidomethyl); C17(Carbamidomethyl)	3320.51
[K].YLyEIAR.[R]	Y3(BP)	1290.65
[K].yLyEIAR.[R]	Y1(BP); Y3(BP)	1653.82
[K].yLYEIAR.[R]	Y1(BP)	1290.65
[K].YLYEIARRHPYFyAPELLyYANK.[Y]	Y13(BP); Y19(BP)	3679.81
[K].YLYEIARRHPyFyAPELLYYANK.[Y]	Y11(BP); Y13(BP)	3679.81
[K].yNGVFQEccQAEDK.[G]	Y1(BP); C8(Carbamidomethyl); C9(Carbamidomethyl)	2110.84
[K].yNGVFQEccQAEDKGAcLLPK.[I]	Y1(BP); C8(Carbamidomethyl); C9(Carbamidomethyl); C17(Carbamidomethyl)	2850.26
[K].yNGVFQEccQAEDKGAcLLPKIETmR.[E]	Y1(BP); C8(Carbamidomethyl); C9(Carbamidomethyl); C17(Carbamidomethyl); M25(Oxidation)	3496.62
[K].yNGVFQEccQAEDKGAcLLPKIETMR.[E]	Y1(BP); C8(Carbamidomethyl); C9(Carbamidomethyl); C17(Carbamidomethyl)	3480.59
[R].ADLAKyIcDNQDTISSK.[L]	Y6(BP); C8(Carbamidomethyl)	2305.07
[R].ETyGDmADccEK.[Q]	Y3(BP); M6(Oxidation); C9(Carbamidomethyl); C10(Carbamidomethyl)	1857.69
[R].ETyGDmADccEKQEPER.[N]	Y3(BP); M6(Oxidation); C9(Carbamidomethyl); C10(Carbamidomethyl)	2497.01
[R].ETyGDmADccEKQEPERNEcFLSHK.[D]	Y3(BP); M6(Oxidation); C9(Carbamidomethyl); C10(Carbamidomethyl); C20(Carbamidomethyl)	3512.43
[R].HPEyAVSVLLR.[L]	Y4(BP)	1646.86
[R].HPEYAVSVLLRLAKEyEATLEEccAK.[D]	Y16(BP); C23(Carbamidomethyl); C24(Carbamidomethyl)	3442.63
[R].HPYFyAPELLYYANK.[Y]	Y5(BP)	2252.05
[R].HPyFyAPELLYYANK.[Y]	Y3(BP); Y5(BP)	2615.23
[R].HPyFYAPELLYYANK.[Y]	Y3(BP)	2252.05
[R].HPYFYAPELLyYANK.[Y]	Y11(BP)	2252.07
[R].HPyFyAPELLyYANKYNGVFQEccQAEDK.[G]	Y3(BP); Y5(BP); Y11(BP); C23(Carbamidomethyl); C24(Carbamidomethyl)	4707.07
[R].HPYFYAPELLYYANKyNGVFQEccQAEDKGAcLLPK.[I]	Y16(BP); C23(Carbamidomethyl); C24(Carbamidomethyl); C32(Carbamidomethyl)	4720.26
[R].LAKEyEATLEEccAK.[D]	Y5(BP); C12(Carbamidomethyl); C13(Carbamidomethyl)	2178
[R].LAKEyEATLEEccAKDDPHAcySTVFDK.[L]	Y5(BP); C12(Carbamidomethyl); C13(Carbamidomethyl); C21(Carbamidomethyl); Y22(BP)	4076.85
[R].RHPEyAVSVLLR.[L]	Y5(BP)	1803
[R].RHPyFyAPELLyYANK.[Y]	Y4(BP); Y6(BP); Y12(BP)	3134.48
[R].RHPyFYAPELLYYANK.[Y]	Y4(BP)	2408.23
[R].RHPYFyAPELLyYANKYNGVFQEccQAEDK.[G]	Y6(BP); Y12(BP); C24(Carbamidomethyl); C25(Carbamidomethyl)	4500.09

## Sheet: Pre-DBP
Annotated Sequence	Modifications	MH+ [Da]
[-].mKWVTFISLLLLFSSAySR.[G]	M1(Oxidation); Y17(DBP)	2611.42
[K].DAFLGSFLyEYSR.[R]	Y9(DBP)	1900.93
[K].DAFLGSFLYEySR.[R]	Y11(DBP)	1900.93
[K].DAIPENLPPLTADFAEDKDVcKNyQEAK.[D]	C21(Carbamidomethyl); Y24(DBP)	3524.66
[K].DVcKNyQEAK.[D]	C3(Carbamidomethyl); Y6(DBP)	1587.77
[K].DVcKNyQEAKDAFLGSFLYEYSR.[R]	C3(Carbamidomethyl); Y6(DBP)	3136.47
[K].DVcKNYQEAKDAFLGSFLyEySR.[R]	C3(Carbamidomethyl); Y19(DBP); Y21(DBP)	3469.72
[K].DVcKNYQEAKDAFLGSFLyEYSR.[R]	C3(Carbamidomethyl); Y19(DBP)	3136.48
[K].EyEATLEEccAK.[D]	Y2(DBP); C9(Carbamidomethyl); C10(Carbamidomethyl)	1835.82
[K].FWGKYLyEIAR.[R]	Y7(DBP)	1778.98
[K].FWGKyLYEIAR.[R]	Y5(DBP)	1778.98
[K].KFWGKyLyEIAR.[R]	Y6(DBP); Y8(DBP)	2240.26
[K].LGEyGFQNALIVR.[Y]	Y4(DBP)	1813
[K].LGEyGFQNALIVRYTRK.[V]	Y4(DBP)	2361.35
[K].NyQEAKDAFLGSFLYEYSR.[R]	Y2(DBP)	2634.32
[K].NyQEAKDAFLGSFLYEYSR.[R]	Y2(DBP)	2634.32
[K].QNcDQFEKLGEyGFQNALIVR.[Y]	C3(Carbamidomethyl); Y12(DBP)	2862.39
[K].VASLRETyGDmADccEK.[Q]	Y8(DBP); M11(Oxidation); C14(Carbamidomethyl); C15(Carbamidomethyl)	2354.04
[K].VASLRETyGDmADccEKQEPER.[N]	Y8(DBP); M11(Oxidation); C14(Carbamidomethyl); C15(Carbamidomethyl)	2993.36
[K].VTKccTESLVNRRPcFSALTPDETyVPK.[A]	C4(Carbamidomethyl); C5(Carbamidomethyl); C15(Carbamidomethyl); Y25(DBP)	3661.75
[K].yIcDNQDTISSK.[L]	Y1(DBP); C3(Carbamidomethyl)	1776.83
[K].YLyEIAR.[R]	Y3(DBP)	1260.7
[K].yLYEIAR.[R]	Y1(DBP)	1260.69
[K].yLyEIARR.[H]	Y1(DBP); Y3(DBP)	1750.02
[K].yNGVFQEccQAEDK.[G]	Y1(DBP); C8(Carbamidomethyl); C9(Carbamidomethyl)	2080.93
[K].yNGVFQEccQAEDKGAcLLPK.[I]	Y1(DBP); C8(Carbamidomethyl); C9(Carbamidomethyl); C17(Carbamidomethyl)	2820.28
[K].yNGVFQEccQAEDKGAcLLPKIETMR.[E]	Y1(DBP); C8(Carbamidomethyl); C9(Carbamidomethyl); C17(Carbamidomethyl)	3450.6
[R].ccTKPESERmPcTEDyLSLILNR.[L]	C1(Carbamidomethyl); C2(Carbamidomethyl); M10(Oxidation); C12(Carbamidomethyl); Y16(DBP)	3221.48
[R].ETyGDmADccEK.[Q]	Y3(DBP); M6(Oxidation); C9(Carbamidomethyl); C10(Carbamidomethyl)	1827.75
[R].ETyGDMADccEK.[Q]	Y3(DBP); C9(Carbamidomethyl); C10(Carbamidomethyl)	1811.72
[R].ETyGDmADccEKQEPER.[N]	Y3(DBP); M6(Oxidation); C9(Carbamidomethyl); C10(Carbamidomethyl)	2467
[R].ETyGDMADccEKQEPER.[N]	Y3(DBP); C9(Carbamidomethyl); C10(Carbamidomethyl)	2451
[R].ETyGDmADccEKQEPERNEcFLSHK.[D]	Y3(DBP); M6(Oxidation); C9(Carbamidomethyl); C10(Carbamidomethyl); C20(Carbamidomethyl)	3482.47
[R].HPEyAVSVLLRLAK.[E]	Y4(DBP)	1929.1
[R].LAKEyEATLEEccAK.[D]	Y5(DBP); C12(Carbamidomethyl); C13(Carbamidomethyl)	2148.05
[R].mPcTEDyLSLILNR.[L]	M1(Oxidation); C3(Carbamidomethyl); Y7(DBP)	2074.03
[R].RHPEyAVSVLLR.[L]	Y5(DBP)	1773.04

## Sheet: Pre-DBA-Me
Annotated Sequence	Modifications	MH+ [Da]
[-].mKWVTFISLLLLFSSAySR.[G]	M1(Oxidation); Y17(DBA-Me)	2624.49
[-].mKWVTFISLLLLFSSAySRGVFR.[R]	N-Term(Prot)(Met-loss+Acetyl); Y17(DBA-Me)	2978.66
[K].DAFLGSFLyEySR.[R]	Y9(DBA-Me); Y11(DBA-Me)	2260.2
[K].DAFLGSFLyEySRR.[H]	Y9(DBA-Me); Y11(DBA-Me)	2416.32
[K].DAFLGSFLyEYSRR.[H]	Y9(DBA-Me)	2070.06
[K].DAFLGSFLYEySRR.[H]	Y11(DBA-Me)	2070.07
[K].DDPHAcySTVFDK.[L]	C6(Carbamidomethyl); Y7(DBA-Me)	1900.89
[K].DVcKNyQEAK.[D]	C3(Carbamidomethyl); Y6(DBA-Me)	1600.84
[K].DVcKNyQEAKDAFLGSFLYEYSR.[R]	C3(Carbamidomethyl); Y6(DBA-Me)	3149.49
[K].DVcKNYQEAKDAFLGSFLYEySR.[R]	C3(Carbamidomethyl); Y21(DBA-Me)	3149.49
[K].EccHGDLLEcADDRADLAKyIcDNQDTISSK.[L]	C2(Carbamidomethyl); C3(Carbamidomethyl); C10(Carbamidomethyl); Y20(DBA-Me); C22(Carbamidomethyl)	4018.78
[K].EyEATLEEccAK.[D]	Y2(DBA-Me); C9(Carbamidomethyl); C10(Carbamidomethyl)	1848.83
[K].FWGKYLyEIAR.[R]	Y7(DBA-Me)	1792.01
[K].KFWGKYLyEIAR.[R]	Y8(DBA-Me)	1920.12
[K].KFWGKyLYEIAR.[R]	Y6(DBA-Me)	1920.12
[K].NyQEAK.[D]	Y2(DBA-Me)	1098.58
[K].NyQEAKDAFLGSFLYEYSR.[R]	Y2(DBA-Me)	2647.33
[K].VASLRETyGDmADccEK.[Q]	Y8(DBA-Me); M11(Oxidation); C14(Carbamidomethyl); C15(Carbamidomethyl)	2367.06
[K].VASLRETyGDMADccEK.[Q]	Y8(DBA-Me); C14(Carbamidomethyl); C15(Carbamidomethyl)	2351.05
[K].VASLRETyGDmADccEKQEPER.[N]	Y8(DBA-Me); M11(Oxidation); C14(Carbamidomethyl); C15(Carbamidomethyl)	3006.38
[K].VASLRETyGDMADccEKQEPER.[N]	Y8(DBA-Me); C14(Carbamidomethyl); C15(Carbamidomethyl)	2990.35
[K].VGTRccTKPESERmPcTEDyLSLILNR.[L]	C5(Carbamidomethyl); C6(Carbamidomethyl); M14(Oxidation); C16(Carbamidomethyl); Y20(DBA-Me)	3647.79
[K].yIcDNQDTISSK.[L]	Y1(DBA-Me); C3(Carbamidomethyl)	1789.89
[K].YLyEIAR.[R]	Y3(DBA-Me)	1273.72
[K].YLyEIARRHPyFyAPELLYYANK.[Y]	Y3(DBA-Me); Y11(DBA-Me); Y13(DBA-Me)	3992.24
[K].YLYEIARRHPYFyAPELLyyANK.[Y]	Y13(DBA-Me); Y19(DBA-Me); Y20(DBA-Me)	3992.24
[K].YLYEIARRHPyFyAPELLyYANK.[Y]	Y11(DBA-Me); Y13(DBA-Me); Y19(DBA-Me)	3992.24
[K].yNGVFQEccQAEDK.[G]	Y1(DBA-Me); C8(Carbamidomethyl); C9(Carbamidomethyl)	2093.97
[K].yNGVFQEccQAEDKGAcLLPK.[I]	Y1(DBA-Me); C8(Carbamidomethyl); C9(Carbamidomethyl); C17(Carbamidomethyl)	2833.3
[K].yNGVFQEccQAEDKGAcLLPKIETmR.[E]	Y1(DBA-Me); C8(Carbamidomethyl); C9(Carbamidomethyl); C17(Carbamidomethyl); M25(Oxidation)	3479.67
[R].ADLAKyIcDNQDTISSK.[L]	Y6(DBA-Me); C8(Carbamidomethyl)	2288.14
[R].ccTKPESERmPcTEDyLSLILNR.[L]	C1(Carbamidomethyl); C2(Carbamidomethyl); M10(Oxidation); C12(Carbamidomethyl); Y16(DBA-Me)	3234.5
[R].ETyGDmADccEK.[Q]	Y3(DBA-Me); M6(Oxidation); C9(Carbamidomethyl); C10(Carbamidomethyl)	1840.73
[R].ETyGDMADccEK.[Q]	Y3(DBA-Me); C9(Carbamidomethyl); C10(Carbamidomethyl)	1824.74
[R].ETyGDmADccEKQEPER.[N]	Y3(DBA-Me); M6(Oxidation); C9(Carbamidomethyl); C10(Carbamidomethyl)	2480.06
[R].ETyGDMADccEKQEPER.[N]	Y3(DBA-Me); C9(Carbamidomethyl); C10(Carbamidomethyl)	2464.07
[R].ETyGDmADccEKQEPERNEcFLSHK.[D]	Y3(DBA-Me); M6(Oxidation); C9(Carbamidomethyl); C10(Carbamidomethyl); C20(Carbamidomethyl)	3495.55
[R].HPYFyAPELLyyANK.[Y]	Y5(DBA-Me); Y11(DBA-Me); Y12(DBA-Me)	2927.62
[R].MPcTEDyLSLILNR.[L]	C3(Carbamidomethyl); Y7(DBA-Me)	2071.05
[R].RHPEyAVSVLLR.[L]	Y5(DBA-Me)	1786.08
[R].RPcFSALTPDETyVPK.[A]	C3(Carbamidomethyl); Y13(DBA-Me)	2227.16
[R].yTRKVPQVSTPTLVEVSR.[S]	Y1(DBA-Me)	2406.37

## Sheet: SA-BP
Annotated Sequence	Modifications	MH+ [Da]
[-].mKWVTFISLLLLFSSAySR.[G]	N-Term(Prot)(Met-loss); Y17(BP)	2494.35
[-].mKWVTFISLLLLFSSAySRGVFR.[R]	N-Term(Prot)(Met-loss+Acetyl); Y17(BP)	2995.61
[K].DDPHAcySTVFDK.[L]	C6(Carbamidomethyl); Y7(BP)	1917.82
[K].DDPHAcySTVFDKLK.[H]	C6(Carbamidomethyl); Y7(BP)	2159
[K].DVcKNyQEAK.[D]	C3(Carbamidomethyl); Y6(BP)	1617.76
[K].EccHGDLLEcADDRADLAKyIcDNQDTISSK.[L]	C2(Carbamidomethyl); C3(Carbamidomethyl); C10(Carbamidomethyl); Y20(BP); C22(Carbamidomethyl)	4035.78
[K].EyEATLEEccAK.[D]	Y2(BP); C9(Carbamidomethyl); C10(Carbamidomethyl)	1865.76
[K].FWGKyLyEIAR.[R]	Y5(BP); Y7(BP)	2172.08
[K].NyQEAKDAFLGSFLyEYSR.[R]	Y2(BP); Y15(BP)	3027.42
[K].NYQEAKDAFLGSFLyEySRR.[H]	Y15(BP); Y17(BP)	3183.5
[K].WVTFISLLLLFSSAySR.[G]	Y15(BP)	2366.29
[K].YLyEIAR.[R]	Y3(BP)	1290.65
[R].ADLAKyIcDNQDTISSK.[L]	Y6(BP); C8(Carbamidomethyl)	2305.09
[R].ETyGDmADccEK.[Q]	Y3(BP); M6(Oxidation); C9(Carbamidomethyl); C10(Carbamidomethyl)	1857.7
[R].FKDLGEEHFKGLVLIAFSQyLQQcPFDEHVK.[L]	Y20(BP); C24(Carbamidomethyl)	4086.03
[R].HPEyAVSVLLR.[L]	Y4(BP)	1646.85
[R].HPYFyAPELLYYANK.[Y]	Y5(BP)	2252.12
[R].HPyFYAPELLYYANK.[Y]	Y3(BP)	2252.12
[R].HPYFYAPELLYyANK.[Y]	Y12(BP)	2252.12
[R].HPYFYAPELLyYANK.[Y]	Y11(BP)	2252.12
[R].MPcTEDyLSLILNR.[L]	C3(Carbamidomethyl); Y7(BP)	2088.01
[R].mPcTEDyLSLILNR.[L]	M1(Oxidation); C3(Carbamidomethyl); Y7(BP)	2104.02
[R].MPcTEDyLSLILNRLcVLHEKTPVSEK.[V]	C3(Carbamidomethyl); Y7(BP); C16(Carbamidomethyl)	3608.77
[R].RHPYFyAPELLYYANK.[Y]	Y6(BP)	2408.19
[R].RHPyFYAPELLYYANK.[Y]	Y4(BP)	2408.19
[R].RPcFSALTPDETyVPKAFDEK.[L]	C3(Carbamidomethyl); Y13(BP)	2834.4
[R].RPcFSALTPDETyVPKAFDEKLFTFHADIcTLPDTEK.[Q]	C3(Carbamidomethyl); Y13(BP); C30(Carbamidomethyl)	4723.26

## Sheet: SA-DBP
Annotated Sequence	Modifications	MH+ [Da]
[K].DAFLGSFLyEYSR.[R]	Y9(DBP)	1900.93
[K].DAFLGSFLYEySR.[R]	Y11(DBP)	1900.93
[K].DDPHAcySTVFDK.[L]	C6(Carbamidomethyl); Y7(DBP)	1887.87
[K].DDPHAcySTVFDKLK.[H]	C6(Carbamidomethyl); Y7(DBP)	2129.06
[K].KFWGKyLyEIAR.[R]	Y6(DBP); Y8(DBP)	2240.26
[K].LGEyGFQNALIVRYTRK.[V]	Y4(DBP)	2361.33
[K].LGEYGFQNALIVRyTRK.[V]	Y14(DBP)	2361.35
[K].NyQEAK.[D]	Y2(DBP)	1085.55
[K].NyQEAKDAFLGSFLYEYSR.[R]	Y2(DBP)	2634.32
[K].QNcDQFEKLGEyGFQNALIVR.[Y]	C3(Carbamidomethyl); Y12(DBP)	2862.38
[K].VASLRETyGDmADccEK.[Q]	Y8(DBP); M11(Oxidation); C14(Carbamidomethyl); C15(Carbamidomethyl)	2354.05
[K].VASLRETyGDMADccEKQEPER.[N]	Y8(DBP); C14(Carbamidomethyl); C15(Carbamidomethyl)	2977.39
[K].VTKccTESLVNRRPcFSALTPDETyVPK.[A]	C4(Carbamidomethyl); C5(Carbamidomethyl); C15(Carbamidomethyl); Y25(DBP)	3661.75
[K].yIcDNQDTISSK.[L]	Y1(DBP); C3(Carbamidomethyl)	1776.87
[K].yIcDNQDTISSKLK.[E]	Y1(DBP); C3(Carbamidomethyl)	2018.02
[K].yLYEIAR.[R]	Y1(DBP)	1260.72
[K].yLYEIARR.[H]	Y1(DBP)	1416.79
[K].yLYEIARRHPYFYAPELLYYANK.[Y]	Y1(DBP)	3286.74
[K].yNGVFQEccQAEDK.[G]	Y1(DBP); C8(Carbamidomethyl); C9(Carbamidomethyl)	2080.93
[K].yNGVFQEccQAEDKGAcLLPK.[I]	Y1(DBP); C8(Carbamidomethyl); C9(Carbamidomethyl); C17(Carbamidomethyl)	2820.34
[R].ccTKPESERMPcTEDyLSLILNR.[L]	C1(Carbamidomethyl); C2(Carbamidomethyl); C12(Carbamidomethyl); Y16(DBP)	3205.5
[R].ETyGDMADccEK.[Q]	Y3(DBP); C9(Carbamidomethyl); C10(Carbamidomethyl)	1811.72
[R].ETyGDmADccEK.[Q]	Y3(DBP); M6(Oxidation); C9(Carbamidomethyl); C10(Carbamidomethyl)	1827.72
[R].ETyGDmADccEKQEPERNEcFLSHK.[D]	Y3(DBP); M6(Oxidation); C9(Carbamidomethyl); C10(Carbamidomethyl); C20(Carbamidomethyl)	3482.48
[R].MPcTEDyLSLILNR.[L]	C3(Carbamidomethyl); Y7(DBP)	2058.01
[R].MPcTEDyLSLILNRLcVLHEKTPVSEK.[V]	C3(Carbamidomethyl); Y7(DBP); C16(Carbamidomethyl)	3578.9

## Sheet: SA-DBA-Me
Annotated Sequence	Modifications	MH+ [Da]
[-].mKWVTFISLLLLFSSAySR.[G]	N-Term(Prot)(Met-loss+Acetyl); Y17(DBA-Me)	2519.41
[K].DAFLGSFLyEySRR.[H]	Y9(DBA-Me); Y11(DBA-Me)	2416.32
[K].DDPHAcySTVFDK.[L]	C6(Carbamidomethyl); Y7(DBA-Me)	1900.88
[K].DVcKNyQEAK.[D]	C3(Carbamidomethyl); Y6(DBA-Me)	1600.81
[K].EyEATLEEccAK.[D]	Y2(DBA-Me); C9(Carbamidomethyl); C10(Carbamidomethyl)	1848.86
[K].EYEATLEEccAKDDPHAcySTVFDK.[L]	C9(Carbamidomethyl); C10(Carbamidomethyl); C18(Carbamidomethyl); Y19(DBA-Me)	3384.54
[K].FWGKYLyEIAR.[R]	Y7(DBA-Me)	1792.01
[K].FWGKyLYEIAR.[R]	Y5(DBA-Me)	1792.01
[K].LGEyGFQNALIVR.[Y]	Y4(DBA-Me)	1826.02
[K].VASLRETyGDMADccEK.[Q]	Y8(DBA-Me); C14(Carbamidomethyl); C15(Carbamidomethyl)	2351.1
[K].VASLRETyGDmADccEK.[Q]	Y8(DBA-Me); M11(Oxidation); C14(Carbamidomethyl); C15(Carbamidomethyl)	2367.07
[K].VASLRETyGDMADccEKQEPER.[N]	Y8(DBA-Me); C14(Carbamidomethyl); C15(Carbamidomethyl)	2990.34
[K].VASLRETyGDmADccEKQEPER.[N]	Y8(DBA-Me); M11(Oxidation); C14(Carbamidomethyl); C15(Carbamidomethyl)	3006.36
[K].VGTRccTKPESERmPcTEDyLSLILNR.[L]	C5(Carbamidomethyl); C6(Carbamidomethyl); M14(Oxidation); C16(Carbamidomethyl); Y20(DBA-Me)	3647.78
[K].yIcDNQDTISSK.[L]	Y1(DBA-Me); C3(Carbamidomethyl)	1789.9
[K].yIcDNQDTISSKLK.[E]	Y1(DBA-Me); C3(Carbamidomethyl)	2031.03
[K].YLyEIARR.[H]	Y3(DBA-Me)	1429.81
[K].yNGVFQEccQAEDK.[G]	Y1(DBA-Me); C8(Carbamidomethyl); C9(Carbamidomethyl)	2093.94
[K].yNGVFQEccQAEDKGAcLLPK.[I]	Y1(DBA-Me); C8(Carbamidomethyl); C9(Carbamidomethyl); C17(Carbamidomethyl)	2833.3
[R].ADLAKyIcDNQDTISSK.[L]	Y6(DBA-Me); C8(Carbamidomethyl)	2288.12
[R].ccTKPESERmPcTEDyLSLILNR.[L]	C1(Carbamidomethyl); C2(Carbamidomethyl); M10(Oxidation); C12(Carbamidomethyl); Y16(DBA-Me)	3234.5
[R].ETyGDMADccEK.[Q]	Y3(DBA-Me); C9(Carbamidomethyl); C10(Carbamidomethyl)	1824.74
[R].ETyGDmADccEK.[Q]	Y3(DBA-Me); M6(Oxidation); C9(Carbamidomethyl); C10(Carbamidomethyl)	1840.73
[R].ETyGDMADccEKQEPER.[N]	Y3(DBA-Me); C9(Carbamidomethyl); C10(Carbamidomethyl)	2464.06
[R].MPcTEDyLSLILNR.[L]	C3(Carbamidomethyl); Y7(DBA-Me)	2071.04
[R].RPcFSALTPDETyVPKAFDEK.[L]	C3(Carbamidomethyl); Y13(DBA-Me)	2817.43
